# Supplementary material for: Transcriptomics-Guided Personalized Prescription of Targeted Therapeutics for Metastatic ALK-Positive Lung Cancer Case Following Recurrence on ALK Inhibitors
Source: Front Oncol. 2019 Oct 15;9:1026. doi: 10.3389/fonc.2019.01026 (PMC6803543; doi:10.3389/fonc.2019.01026)
Supplement: Supplementary Table 1 — Oncobox balanced efficiency scores and pathway activation levels. [file Table_1.XLSX]

## Sheet: BES
Therapy	Score	Type
Regorafenib	41.2	inhibitor
Nintedanib (BIBF 1120)	38.4	inhibitor
Axitinib	30.85	inhibitor
Cabozantinib	28.2	inhibitor
Sorafenib	26.2	inhibitor
Vandetanib	25.1	inhibitor
Foretinib	22.8	inhibitor
Pazopanib	22.35	inhibitor
Dovitinib	22.25	inhibitor
Tivantinib	22.1	inhibitor
Thalidomide	13	inhibitor
Lapatinib	12.55	inhibitor
Ziv-aflibercept	11.8	mab
Aflibercept	11.8	inhibitor
Bevacizumab	9.45	mab
Crizotinib	6.15	inhibitor
Erlotinib	4.9	inhibitor
Afatinib	4.6	inhibitor
Rilotumumab (AMG 102)	3.75	mab
Bortezomib	2.7	inhibitor
Diethylstilbestrol	1.75	multivalent
Panitumumab	1.1	mab
Nimotuzumab	1.1	mab
Latrunculin A	1	inhibitor
Cetuximab	0.8	multivalent
Bexarotene	0.75	activator
Tretinoin	0.7	activator
Ixazomib (MLN9708)	0.65	inhibitor
Orteronel (TAG-700)	0.65	inhibitor
Ceritinib (Zykadia, LDK378)	0.6	inhibitor
Topotecan	0.55	inhibitor
Alitretinoin	0.55	activator
Mogamulizumab	0.5	mab
Medroxyprogesterone	0.5	multivalent
Brentuximab vedotin	0.45	killermab
Rigosertib	0.45	inhibitor
Docetaxel	0.45	inhibitor
Tazarotene	0.35	activator
Rituximab	0.35	inhibitor
Custirsen	0.3	inhibitor
Vismodegib	0.2	inhibitor
Sonidegib (LDE225)	0.2	inhibitor
Estramustine	0.2	inhibitor
Mitoxantrone	0.2	inhibitor
Denosumab	0.2	mab
Carfilzomib	0.2	inhibitor
Natalizumab	0.15	mab
Megestrol	0.15	multivalent
Bosutinib	0.15	inhibitor
Gefitinib	0.15	inhibitor
Letrozole	0.1	inhibitor
Pomalidomide	0.1	inhibitor
Fludarabine	0.05	inhibitor
Denileukin diftitox	0.05	killermab
Tositumomab	0.05	killermab
Toremifene	0.05	inhibitor
Ofatumumab	0.05	mab
Nilutamide	0.05	inhibitor
Melatonin	0.05	multivalent
Leuprolide	0.05	activator
Ibritumomab	0.05	killermab
Goserelin	0.05	activator
Enzalutamide	0.05	inhibitor
ARN-509	0.05	inhibitor
Vapreotide	0	activator
RG7446 (MPDL3280A)	0	mab
Ramucirumab (Cyramza)	0	mab
Porfimer	0	inhibitor
Obinutuzumab	0	mab
Nivolumab (BMS-936558)	0	mab
Moxetumomab pasudotox	0	killermab
MK-3475	0	mab
MEDI4736	0	mab
Marimastat	0	inhibitor
Lenalidomide	0	inhibitor
Ipilimumab	0	mab
Inotuzumab ozogamicin	0	mab
Elotuzumab	0	mab
Calcitriol	0	activator
Bicalutamide	0	inhibitor
Alemtuzumab	0	mab
Vemurafenib	-0.05	inhibitor
Fulvestrant	-0.05	inhibitor
Drostanolone	-0.05	activator
Degarelix	-0.05	inhibitor
Irinotecan	-0.1	inhibitor
Trimetrexate	-0.1	inhibitor
Ponatinib	-0.1	inhibitor
Lomustine	-0.1	inhibitor
Imiquimod	-0.1	activator
Estropipate	-0.1	activator
Dichloroacetic Acid	-0.1	inhibitor
Niraparib	-0.15	inhibitor
Methotrexate	-0.2	inhibitor
Gemcitabine	-0.2	inhibitor
Salicylate-sodium	-0.25	inhibitor
Raltitrexed	-0.25	inhibitor
Clomifene	-0.25	inhibitor
Veliparib	-0.3	inhibitor
Valrubicin	-0.3	inhibitor
Temsirolimus	-0.3	inhibitor
Idarubicin	-0.3	inhibitor
Etoposide	-0.3	inhibitor
Arsenic trioxide	-0.35	multivalent
Trebananib	-0.35	inhibitor
Gallium nitrate	-0.35	inhibitor
Capecitabine	-0.4	inhibitor
Leflunomide	-0.45	multivalent
Iniparib	-0.45	inhibitor
Azacitidine	-0.45	inhibitor
Olaparib	-0.45	inhibitor
Pemetrexed	-0.5	inhibitor
Homoharringtonine	-0.5	inhibitor
Everolimus	-0.5	inhibitor
Orlistat	-0.65	inhibitor
Flavopiridol	-0.7	inhibitor
Tamoxifen	-0.8	inhibitor
Trastuzumab	-0.9	mab
Pertuzumab	-0.9	mab
Romidepsin	-0.9	inhibitor
Levamisole	-0.95	multivalent
Vorinostat	-0.95	inhibitor
Lucanthone	-1.05	inhibitor
Palbociclib	-1.4	inhibitor
Abemaciclib (LY2835219)	-1.4	inhibitor
Emepepimut-S (L-BLP25)	-1.45	inhibitor
Idelalisib	-1.8	inhibitor
Ganetespib	-1.9	inhibitor
Ibrutinib	-2.1	inhibitor
Ruxolitinib	-2.2	inhibitor
CYT387	-2.2	inhibitor
Colchicine	-2.35	inhibitor
Vindesine	-3.3	inhibitor
Ixabepilone	-3.3	inhibitor
Cabazitaxel	-3.45	inhibitor
Methyltestosterone	-3.95	activator
Vincristine	-4.25	inhibitor
Paclitaxel	-4.3	inhibitor
Dasatinib	-5.2	inhibitor
Vinorelbine	-7.65	inhibitor
Sunitinib	-7.8	inhibitor
Dabrafenib (Tafinlar)	-8	inhibitor
Imatinib	-9.05	inhibitor
Masitinib	-9.95	inhibitor
Trametinib (Mekinst)	-14.4	inhibitor
Selumetinib	-14.4	inhibitor
Binimetinib (MEK162)	-14.4	inhibitor
Nilotinib	-17.8	inhibitor

## Sheet: PAL
Pathway	PAL
ERK_Signaling_Pathway	109.416
cAMP_Pathway	101.726
Akt_Signaling_Pathway	100.71
p38_Signaling_Pathway	92.8695
JAK-STAT_Pathway_Nml_SOCS_BCL-XL_p21_Myc_Nos2_Gene_Expression_via_STAT2	83.8001
JAK-STAT_Pathway	81.2743
PAK_Pathway_Actin_Organization	74.5886
PAK_Pathway_Cell_Survival	74.5886
PAK_Pathway	69.4802
PAK_Pathway_Lamelliopodia_and_Filopodia_Outgrowth	63.4997
CREB_Pathway	62.0549
WNT_Pathway	57.3789
JNK_Pathway	53.8013
ILK_Signaling_Pathway	51.271
Ras_Pathway	50.6242
MAPK_Signaling_Pathway	43.5762
WNT_Pathway_Cell_Fate_Proliferation_Differentiation_Adhesion_and_Survival	41.7837
PTEN_Pathway_Migration	37.9277
STAT3_Pathway	37.6957
IP3_Pathway	37.3317
PTEN_Pathway_Angiogenesis_and_Tumorigenesis	36.9453
PTEN_Pathway_Ca2+_Signaling	36.9453
JAK-STAT_Pathway_JAK_Degradation	36.894
mTOR_Pathway	35.9225
PTEN_Pathway_Proliferation	31.7787
TGF-Beta_Pathway	31.5839
cAMP_Pathway_Myocardial_Contraction	31.1439
Estrogen_Pathway	28.3124
PTEN_Pathway_Differentiation	27.5863
PTEN_Pathway_DNA_Repair	26.9117
PTEN_Pathway_Cell_Cycle	26.2875
PTEN_Pathway_Growth	26.2875
PTEN_Pathway_Genomic_Stability	25.8785
SMAD_Signaling_Network_Pathway	25.112
PTEN_Pathway_Synaptic_Transmission	22.4706
Caspase_Cascade_Pathway_Activated_Tissue_Trans-glutaminase	16.6483
HIF1Alpha_Pathway_p53_Hypoxia_Pathway	13.9579
Mitochondrial_Apoptosis_Pathway	13.4001
STAT3_Pathway_Growth_Arrest_and_Differentiation	12.587
Cytokine_Network_Pathway	12.3633
JNK_Pathway_Gene_Expression_Apoptosis_Inflammation_Tumorigenesis_Cell_Migration_via_SMAD4_STAT4_HSF1_TP53_MAP2_DCX_ATF2_NFATC3_SPIRE1_MAP1B_TCF15_ELK1_BCL2_JUN_PXN_NFATC2	12.2747
MAPK_Family_Pathway	11.8588
cAMP_Pathway_Fatty_Acid_Metabolism	11.332
JNK_Pathway_Insulin_Signaling	10.7627
p53_Signaling_Pathway_Apoptosis	10.4784
p53_Signaling_Pathway_Cancer	10.4784
p53_Signaling_Pathway_Gene_Expression_Anti-Apoptosis_via_TP53	10.4784
p53_Signaling_Pathway_Gene_Expression_Cell_Cycle_and_Cell_Growth_via_TP53	10.4784
p53_Signaling_Pathway_Gene_Expression_Cell_Fate_and_Development_via_TP53	10.4784
p53_Signaling_Pathway_Gene_Expression_Cell_Signaling_via_TP53	10.4784
p53_Signaling_Pathway_Gene_Expression_DNA_Replication_and_Repair_via_TP53	10.4784
p53_Signaling_Pathway_Gene_Expression_ECM_and_Adhesion_via_TP53	10.4784
p53_Signaling_Pathway_Gene_Expression_Infection_and_Immune_Response_via_TP53	10.4784
p53_Signaling_Pathway_Normal_Cell_Cycle_Progression	10.4784
Ras_Pathway_Cell-Cell_Junctions	9.0735
Glucocorticoid_Receptor_Signaling_Pathway_Inflammatory_Cytokines	8.62257
ILK_Signaling_Pathway_Epithelial_Mesenchymal_Transition_Tubulo-Interstitial_Fibrosis	8.43795
ILK_Signaling_Pathway_Migration_Vasculogenesis	8.43795
HIF1Alpha_Pathway	8.34851
mTOR_Pathway_Lipid_Synthesis	8.23495
mTOR_Pathway_Microtubule_Organization	8.23495
ILK_Signaling_Pathway_Cytoskeletal_Adhesion_Complexes	7.55232
p53_Signaling_Pathway_Breast_Cancer	7.48044
p53_Signaling_Pathway_Cell_Cycle_Arrest	7.48044
p53_Signaling_Pathway_Cell_Growth_Accumulation	7.48044
p53_Signaling_Pathway_DNA_Repair	7.48044
p53_Signaling_Pathway_Exosome_Mediated_Secretion	7.48044
p53_Signaling_Pathway_Inhibition_of_Angiogenesis_and_Metastasis	7.48044
Cellular_Apoptosis_Pathway_DNA_Fragmentation	7.45722
Chemokine_Pathway	7.27568
WNT_Pathway_NFAT_Pathway	6.96568
IGF1R_Signaling_Pathway_Cell_Migration	6.88145
PAK_Pathway_Contractility_Stress_Fibres_and_Focal_Adhesion	6.77384
Akt_Signaling_Pathway_Synaptic_Transmission	6.23296
p53_Signaling_Pathway	5.52057
Mitochondrial_Apoptosis_Pathway_DNA_Fragmentation	5.51944
Chemokine_Pathway_Cell_Activation	5.19126
cAMP_Pathway_Cell_Growth	4.99106
ILK_Signaling_Pathway_Cell_Cycle_Proliferation	4.92362
ILK_Signaling_Pathway_G2_Phase_Arrest	4.92362
HIF1Alpha_Pathway_NOS_Pathway	4.50762
HIF1Alpha_Pathway_VEGF_Pathway	4.50762
Erythropoietin_Pathway_Gene_Expression_Neuroprotection_via_NFKB2	4.25532
cAMP_Pathway_Endothelial_Cell_Regulation	4.10295
BRCA1_Pathway_Homologous_Recombination_Repair	4.09667
CD40_Pathway	4.01691
cAMP_Pathway_Chemotaxis	4.00612
WNT_Pathway_Cell_Survival	3.86719
RANK_Signaling_in_Osteoclasts_Pathway_Expression_of_Osteoclastic_Genes_via_JUN_NFAT5_NFKB2_MITF_FOS	3.63195
TRAF_Pathway_Direct_Antimicrobial_Response_and_Cell-Mediated_Immunity_and_Apoptosis_of_Host_Cell	3.62029
PTEN_Pathway_Neuronal_Survival	3.28962
Growth_Hormone_Signaling_Pathway_Protein_Synthesis	3.25152
Ras_Pathway_Increased_T-cell_Adhesion	3.17629
ATM_Pathway_NF-kB_Pathway	3.09927
mTOR_Pathway_Inflammation_Stress_Resistance	2.97582
cAMP_Pathway_Cytokine_Production	2.97037
NGF_Pathway_Apoptosis	2.86907
ILK_Signaling_Pathway_Loss_of_Occludin_Barrier_Dysfunction	2.6868
mTOR_Pathway_VEGF_Pathway	2.51179
Circadian_Pathway	2.31394
ATM_Pathway_Apoptosis	1.81766
CD40_Pathway_Gene_Expression_Cell_Adhesion_Molecule_via_NFKB2	1.81193
CD40_Pathway_Gene_Expression_Cell_Survival_via_NFKB2	1.81193
CD40_Pathway_Gene_Expression_Co-Stimulatory_Molecules_via_NFKB2	1.81193
CD40_Pathway_Gene_Expression_COX2_and_Prostaglandins_via_NFKB2	1.81193
CD40_Pathway_Gene_Expression_Immunoglobulin_Class_Switch_via_NFKB2	1.81193
CD40_Pathway_Gene_Expression_Pro-Inflamatory_Cytokines_via_NFKB2	1.81193
CD40_Pathway_Gene_Expression_Procoagulant_Activity_via_NFKB2	1.81193
Cellular_Apoptosis_Pathway_Gene_Expression_FLIP_CIAP2_BFL1_BCL2_via_NFKB2	1.81193
BRCA1_Pathway_NHEJ_DSB_Repair	1.80709
BRCA1_Pathway_E2_Responsive_Genes	1.80386
cAMP_Pathway_Glycolisis	1.6236
ILK_Signaling_Pathway_Opsonization	1.54615
ILK_Signaling_Pathway_Cell_Migration_Retraction	1.48991
Cellular_Apoptosis_Pathway_Gene_Expression_BAX_BID_BAK_Ras_Noxa_PUMA_APAF1_Survivin_BCL2_via_TP53	1.40867
IL-2_Pathway_Protein_Synthesis	1.32979
BRCA1_Pathway_Growth_Promoting_Genes_hTert_S100A7	1.30891
Glucocorticoid_Receptor_Signaling_Pathway_Gene_Expression_via_CREB3_STAT5B_SLC22A2_POU2F1	1.24404
VEGF_Pathway_Focal_Adhesion_Turnover	1.22232
GSK3_Signaling_Pathway_Protein_Synthesis	1.21729
ILK_Signaling_Pathway_Cell_Adhesion	1.07505
ILK_Signaling_Pathway_Regulation_of_Junction_Assembly_at_Desmosomes	1.07505
ILK_Signaling_Pathway_Wound_Healing	1.07505
BRCA1_Pathway_Cell_Cycle_Arrest_DNA_Repair_Genes_p21_WAF_CIP1_14-3-3_GADD45	1.05027
PTEN_Pathway_Protein_Synthesis	0.984944
MAPK_Family_Pathway_Translation	0.983663
PAK_Pathway_Transciptional_Activation_and_Filopodia_Formation	0.977542
ILK_Signaling_Pathway_Epithelial_Mesenchymal_Transition	0.970903
ATM_Pathway_S-phase_arrest	0.964192
PPAR_Pathway_Adipocyte_Differentiation_Glucose_Homeostasis_and_Macrophage_Function	0.95415
PPAR_Pathway_Fatty_Acid_Metabolism_Lipid_Homeostasis_and_Skin_Proliferation	0.95415
PPAR_Pathway_Peroxisome_Proliferation_Hepatocarcinogenesis_Fatty_Acid_Metbolism_and_Lipid_Homeostasis	0.95415
Glucocorticoid_Receptor_Signaling_Pathway_Cell_Cycle_Progression	0.880749
cAMP_Pathway_Degradation_of_Cell_Cycle_Regulators	0.726053
ILK_Signaling_Pathway_Tumor_Angiogenesis	0.703745
BRCA1_Pathway_G1_S_arrest	0.692408
ATM_Pathway_DNA_repair	0.686519
CD40_Pathway_Cell_Survival	0.646386
ATM_Pathway_Repair_and_Recombination	0.573079
EGF_Pathway_Rab5_Regulation_Pathway	0.506225
HGF_Pathway_Cell_Adhesion_and_Cell_Migration	0.463756
ATM_Pathway_Apoptosis_and_Senescence	0.406572
ATM_Pathway	0.313533
ATM_Pathway_Checkpoint_Activation	0.292317
mTOR_Pathway_Actin_Organization	0.275622
Ras_Pathway_Receptor_Endocytosis	0.214578
Caspase_Cascade_Pathway_DNA_Fragmentation	0.0728846
ATM_Pathway_S-phase_progression	0
Estrogen_Pathway_Vasodilatation	0
Glucocorticoid_Receptor_Signaling_Pathway_Histone_Deacetylation	0
HIF1Alpha_Pathway_HIF1a_Degradation	0
ILK_Signaling_Pathway_Regulation_of_Intermediate_Filaments	0
mTOR_Pathway_Autophagy	0
mTOR_Pathway_Mitochondria_Proliferation_and_Function	0
p38_Signaling_Pathway_Apoptosis	0
Akt_Signaling_Pathway_Splicing_Regulation	-0.0459338
Growth_Hormone_Signaling_Pathway_Cell_Survival	-0.0606035
Erythropoietin_Pathway_BCLXL_Gene_Expression_via_STAT5B	-0.209428
Ras_Pathway_RhoA_Pathway	-0.2856
Cellular_Apoptosis_Pathway_Depolarization	-0.289103
Mitochondrial_Apoptosis_Pathway_Depolarization	-0.2978
Mitochondrial_Apoptosis_Pathway_Gene_Expression_via_TP53	-0.2978
PTEN_Pathway_Cell_Survival	-0.3711
HGF_Pathway_IP3_Pathway	-0.426847
TNF_Signaling_Pathway_Apoptosis	-0.435785
EGF_Pathway_EGFR_Endocytosis	-0.438521
BRCA1_Pathway_Nucleotide_Excission_Repair	-0.517258
MAPK_Signaling_Pathway_Cell_Survival	-0.537084
IGF1R_Signaling_Pathway_Glucose_Uptake	-0.56508
ATM_Pathway_Cell_Cycle_Checkpoint_Control	-0.614946
ATM_Pathway_Synaptic_Vesicle_Transport	-0.614946
Ras_Pathway_CDC42_Pathway	-0.698999
HGF_Pathway_PKC_Pathway	-0.740969
p53_Signaling_Pathway_Inhibition_of_IGF1R_mTOR_Pathways	-0.756825
BRCA1_Pathway_Transciption_Coupled_Repair	-0.781887
ILK_Signaling_Pathway_Apoptosis	-0.801683
Mitochondrial_Apoptosis_Pathway_Apoptosis	-0.820911
PAK_Pathway_Paxillin_Disassembly	-0.840266
JAK-STAT_Pathway_Gene_Expression_via_MYC	-0.924555
mTOR_Pathway_mRNA_Biogenesis	-0.984944
EGF_Pathway_IP3_Signaling	-1.0036
p38_Signaling_Pathway_Translation	-1.02861
IL-2_Pathway_Apoptosis	-1.09555
HIF1Alpha_Pathway_Gene_Expression_via_JUN_CREB3	-1.10177
cAMP_Pathway_Regulation_of_Cytoskeleton	-1.21373
Erythropoietin_Pathway_GPI_Hidrolysis_and_Ca2+_influx	-1.29658
MAPK_Family_Pathway_Gene_Expression_via_ATF2_JUN_ELK1_NFKB2_CREB3	-1.29904
HGF_Pathway_Regulation_of_Cytoskeleton_Cell_Polarity_and_Cell_Motility	-1.32035
GSK3_Signaling_Pathway_Glycogen_Synthesis	-1.50635
BRCA1_Pathway_Mismatch_Repair	-1.5322
Chemokine_Pathway_Gene_Expression_and_Apoptosis_via_ELK1	-1.6769
Glucocorticoid_Receptor_Signaling_Pathway_Cell_Cycle_Arrest	-1.72301
IL-2_Pathway_Gene_Expression_via_FYN_LYN_RPS6KB1_PTK2B	-1.7474
ERK_Signaling_Pathway_EGFR_signaling	-1.75639
EGF_Pathway_Cell_Motility	-1.75682
BRCA1_Pathway_Chromatin_Remodeling	-1.83887
p38_Signaling_Pathway_Actin_Cytoskeleton_Reorganiztion	-1.86519
BRCA1_Pathway_Base_Excission_Repair	-1.98587
mTOR_Pathway_Translation_Elongation	-2.08739
HGF_Pathway_Cell_Scattering	-2.21223
HGF_Pathway_Cell_Survival	-2.21223
IL-10_Pathway_Translational_Modulation	-2.25225
TRAF_Pathway_Gene_Expression_via_FOS_JUN	-2.30581
Notch_Signaling_Pathway_Gene_Expression_Chromatin_Remodeling_via_RBPJ	-2.30687
Notch_Signaling_Pathway_Transcription_of_Target_Genes_Hairy_E-SpI_via_RBPJ	-2.30687
ERK_Signaling_Pathway_Translation	-2.37092
PTEN_Pathway_Apoptosis	-2.38059
MAPK_Family_Pathway_Chromatin_Remodelling	-2.38255
ILK_Signaling_Pathway_Cell_Motility	-2.41493
TRAF_Pathway_Apoptosis	-2.43909
IGF1R_Signaling_Pathway_Glycogen_Synthesis	-2.46419
Ras_Pathway_Apoptosis	-2.48693
PPAR_Pathway	-2.49281
ErbB_Family_Pathway_Anti-Apoptosis	-2.54402
BRCA1_Pathway	-2.59117
Akt_Signaling_Pathway_Regulation_of_Na+_Transport	-2.70903
IL-6_Pathway	-2.76202
TRAF_Pathway_Cell_Survival	-2.87176
Chemokine_Pathway_Internalization_Degradation_Recycling	-2.87589
p38_Signaling_Pathway_Gene_Expression_Cell_Motility_Inflammation_Apoptosis_Osmoregulation_via_MEF2D_TP53_CREB1_ATF2_JUND_ETV1_NFKB2_AP2A1_MAX_FOSL1_CEBPG_ELK1_CDC25C_JUNB_STAT1_SP1_DDIT3_ELK4_CEBPA	-2.98954
ErbB_Family_Pathway	-3.05911
ErbB_Family_Pathway_Translation	-3.10974
STAT3_Pathway_G1_to_S_Cell_Cycle_Progression	-3.15048
Interferon_Pathway_Translation	-3.18981
VEGF_Pathway_Prostaglandin_Production	-3.25076
WNT_Pathway_Cytoskeletal_Rearrangement	-3.27727
Notch_Signaling_Pathway_gamma_Secretase	-3.31703
Growth_Hormone_Signaling_Pathway_Glucose_Uptake	-3.34186
JAK-STAT_Pathway_Akt_Pathway	-3.34406
IGF1R_Signaling_Pathway_Cell_Proliferation_Diferentiation_and_Apoptosis	-3.34848
VEGF_Pathway_Nitric_Oxide_Production	-3.45254
IL-10_Pathway_Stability_Determination	-3.54502
IL-2_Pathway_Apoptosis_Inhibition	-3.61811
cAMP_Pathway_Cell_Proliferation	-3.66416
cAMP_Pathway_eNOS_Signaling_Cardiovascular_Homeostasis	-3.66416
cAMP_Pathway_Lipolysis	-3.66416
IGF1R_Signaling_Pathway_Apoptosis	-3.6954
WNT_Pathway_PKC_Pathway	-3.7213
Erythropoietin_Pathway_Cell_Cycle_Progression	-3.85153
MAPK_Family_Pathway_Cytoskeleton	-3.88589
ILK_Signaling_Pathway_Actin_Polymerization_Cytoskeletal_Reorganization	-3.96108
FLT3_Signaling_Pathway_Translation	-4.10112
Akt_Signaling_Pathway_Cell_Cycle	-4.10268
Chromatin_Pathway	-4.14392
Hedgehog_Signaling_in_Mammals_Pathway	-4.20595
STAT3_Pathway_Anti-Apoptosis	-4.22539
Akt_Signaling_Pathway_Aggregation_and_Neurodegeneration	-4.32236
Mismatch_Repair_in_Eukaryotes_Pathway	-4.38788
Akt_Signaling_Pathway_Translation	-4.4886
mTOR_Pathway_Metabolism_Stress_Response_and_Apoptosis	-4.57884
mTOR_Pathway_Ribosome_Biogenesis	-4.58407
AHR_Pathway_CYP1A1_CYP1B1_CYP1A2_AHRR_gene_expression_via_POLR2B	-4.65165
Akt_Signaling_Pathway_Blood_cell_differentiation	-4.6687
Akt_Signaling_Pathway_Glucose_Uptake	-4.71864
TRAF_Pathway	-4.7278
ATM_Pathway_G2-Mitosis_progression	-4.73883
ATM_Pathway_G2_M_Checkpoint_Arrest	-4.73883
ILK_Signaling_Pathway_Induced_Cell_Proliferation	-4.79247
cAMP_Pathway_Glycogen_Synthesis	-4.86425
Akt_Signaling_Pathway_p73_mediated_apoptosis	-4.91785
TGF-Beta_Pathway_Epithelial_Mesenchymal_Transdifferentiation	-4.99655
Akt_Signaling_Pathway_Cell_Cycle_Progression	-5.02976
EGF_Pathway_Cell_Survival	-5.19853
Akt_Signaling_Pathway_Regulation_of_Cyclic_Nucleotide	-5.4069
AHR_Pathway_Cath_D_expression_via_SP1	-5.42036
PTEN_Pathway_Proliferation_CyclinA2_Geminin_AuroraA_PLK1	-5.44992
PTEN_Pathway_Senescence_Ets2_p16	-5.44992
AHR_Pathway_C-myc_expression_via_RELA	-5.4735
IGF1R_Signaling_Pathway_Gene_Expression_Proliferation_Growth_Survival_via_NFAT5_CREB3	-5.53296
cAMP_Pathway_Metabolic_Energy	-5.58139
Notch_Signaling_Pathway	-5.6239
cAMP_Pathway_Oncogenesis	-5.64204
MAPK_Signaling_Pathway_Gene_Expression_Apoptosis_Inflammation_Tumorigenesis_via_MYC_HSF1_STAT2	-5.6778
TGF-Beta_Pathway_Post_Transciptional_G1_Arrest	-5.72896
VEGF_Pathway_Cell_Survival	-5.90013
VEGF_Pathway_Gene_Expression_and_Cell_Proliferation_via_MAPK7	-5.94462
ERK_Signaling_Pathway_Cell_Survival	-5.95193
cAMP_Pathway_Cell_Survival	-6.12474
Akt_Signaling_Pathway_Acetylation_of_proteins	-6.14444
Akt_Signaling_Pathway_Apoptosis	-6.14444
Akt_Signaling_Pathway_Blocks_Apoptosis	-6.14444
Akt_Signaling_Pathway_Elevation_of_Glucose_Import	-6.14444
Akt_Signaling_Pathway_Enhancement_of_Breast_Epithelial	-6.14444
Akt_Signaling_Pathway_ERK_mediated_apoptosis	-6.14444
Akt_Signaling_Pathway_Genetic_Stability	-6.14444
Akt_Signaling_Pathway_Increased_GLUT4_translocation	-6.14444
Akt_Signaling_Pathway_Induction_of_Chromatin_Condensation	-6.14444
Akt_Signaling_Pathway_Neuroprotection	-6.14444
Akt_Signaling_Pathway_NF-kB_dependent_transciption	-6.14444
Akt_Signaling_Pathway_NO_production	-6.14444
Akt_Signaling_Pathway_Promotes_Adipogenesis	-6.14444
Akt_Signaling_Pathway_Proto-Oncogenic_and_RTK-signaling	-6.14444
Akt_Signaling_Pathway_Tumor_Supression	-6.14444
JAK-STAT_Pathway_IFN-Inducible_Gene_Expression_via_STAT2_STAT1	-6.44795
mTOR_Pathway_Cap-dependent_Translation	-6.64794
AHR_Pathway_PS2_Gene_expression_via_ESR1	-6.6932
Akt_Signaling_Pathway_AR_mediated_apoptosis	-6.70695
Akt_Signaling_Pathway_NFAT_degradation	-6.7663
NGF_Pathway_Actin_Polymerization_Neurite_Outgrowth_and_Differentiation	-6.78567
Caspase_Cascade_Pathway	-6.8473
ATM_Pathway_Cell_Survival	-7.0714
Akt_Signaling_Pathway_JNK_mediated_apoptosis	-7.24464
NGF_Pathway_Neuronal_Survival	-7.36854
Estrogen_Pathway_Anti-Apoptosis	-7.39622
cAMP_Pathway_Protein_Retention	-7.5159
cAMP_Pathway_Axonal_Growth	-7.64687
EGF_Pathway_Cytoskeleton_Regulation	-7.77947
ILK_Signaling_Pathway_MMP2_MMP9_Gene_Expression_Tissue_Invasion_via_FOS	-7.85496
ILK_Signaling_Pathway_Tissue_Morphogenesis	-7.85496
EGF_Pathway_Actin_Cytoskeletal_Rearrangement	-7.91969
TGF-Beta_Pathway_Transciption_Arrested_Growth_Apoptosis	-7.92577
TGF-Beta_Pathway_Transciption_Cell_Growth_and_Mobility_and_Angiogenesis	-7.92577
HGF_Pathway_Cell_Cycle_Progression	-8.0325
Akt_Signaling_Pathway_Glycogen_Synthesis_and_Apoptosis	-8.12233
NGF_Pathway_Neurite_Outgrowth_and_Differentiation	-8.29464
IL-10_Pathway_IL-10_Responsive_Genes_Transcription_of_BCLXL_Cyclin-D1_D2_D3_Pim1_c-Myc_and_P19(INK4D)_via_STAT3	-8.36424
IL-10_Pathway_Inflammatory_Cytokine_Genes_Expression_via_STAT3	-8.36424
HGF_Pathway_Gene_Expression_via_JUN_STAT3_FOS_ELK1_ETS2	-8.62446
TNF_Signaling_Pathway_Gene_Expression_and_Cell_Survival_via_FOS_NFKB2_JUN_ELK1_ATF6	-8.71061
ErbB_Family_Pathway_Gene_Expression_via_JUN_FOS_ELK1	-8.7609
WNT_Pathway_Gene_Expression_via_CREB3	-8.84729
IGF1R_Signaling_Pathway_Protein_Synthesis	-8.94663
IGF1R_Signaling_Pathway_Cell_Survival	-8.97637
EGF_Pathway_Gene_Expression_via_FOS_NFKB2_MYC_STAT1_ELK1_STAT3_JUN	-9.128
Akt_Signaling_Pathway_NF-kB_pathway	-9.34489
NGF_Pathway_Gene_Expression_via_MYC_ELK1_CREB3_NFKB2	-9.39233
IP3_Pathway_Gene_Expression_via_CREB3_NFATC2_MEF2D	-9.41997
Akt_Signaling_Pathway_Survival_Genes	-9.43406
MAPK_Signaling_Pathway_Cell_Motility_Inflammation_Apoptosis_Osmoregulation	-9.45772
RANK_Signaling_in_Osteoclasts_Pathway	-9.49548
HGF_Pathway_Anoikis	-9.5138
Akt_Signaling_Pathway_Protein_Synthesis	-9.68559
TNF_Signaling_Pathway	-9.72314
AHR_Pathway	-9.77223
Ras_Pathway_Golgi_Trafficking_and_Vesicle_Formation	-10.2105
MAPK_Signaling_Pathway_Gene_Expression_Cell_Proliferation_Cell_Survival_Tumorigenesis_Differentiation_Development_via_PXN_CREB3_RPS6KA5_RPS6KA6	-10.2107
cAMP_Pathway_Gene_Expression_via_NFKB2_CREBBP_ELK1	-10.274
IL-10_Pathway	-10.4049
RANK_Signaling_in_Osteoclasts_Pathway_Resorption	-10.6231
Interferon_Pathway_Gene_Expression_via_HIST1H3B_CREB3	-10.9267
RANK_Signaling_in_Osteoclasts_Pathway_Inhibition_of_Death	-11.997
Growth_Hormone_Signaling_Pathway	-12.5045
VEGF_Pathway_Actin_Reorganization	-13.5914
VEGF_Pathway_Cell_Migration	-13.5914
IL-2_Pathway_IL2_Gene_Expression_via_POLR1E_EGR1_HMGA1_ELF1_POU2F1_MYC	-14.1502
Ras_Pathway_Gene_Expression_Cell_Proliferation_Cell_Survival_Differentiation_Development_Cell_Cycle_Control_Cell_Motility_Tumorigenesis_via_ELK4_ATF2_MEF2D_STAT2_CREB3_CCNA1_MYC_ELK1_JUN_CDK4	-14.182
HGF_Pathway	-14.8187
Erythropoietin_Pathway_Anti-Apoptosis	-15.1847
Interferon_Pathway_Transciption	-15.594
IL-2_Pathway_Actin_Reorganization	-15.9495
Growth_Hormone_Signaling_Pathway_Gene_Expression_via_SRF_ELK1_STAT5B_CEBPD_STAT1_STAT3	-16.7568
GPCR_Pathway	-17.5651
Akt_Signaling_Pathway_Cell_Survival	-17.7016
Glucocorticoid_Receptor_Signaling_Pathway	-20.206
Cellular_Apoptosis_Pathway	-20.5294
FLT3_Signaling_Pathway_Transcription_via_ELK3_MAPK12_CREB3_STAT2	-21.3366
PTEN_Pathway	-22.5341
ERK_Signaling_Pathway_Gene_Expression_via_CAPN6_TP53_FOS_ATF1_MYC_ELK3_MYLK_ETS1_SRF_HIST1H3B_CREB3_STAT3_NFKB2_HMGN1_ESR2_ELK1_PAX6_JUN	-23.4549
VEGF_Pathway	-26.1177
PTEN_Pathway_Adhesion_or_Migration	-26.3285
GPCR_Pathway_Gene_Expression_via_JUN_NFKB2_ELK1_SRF_FOS_CREB3	-26.9259
NGF_Pathway	-27.7439
Estrogen_Pathway_Gene_Expression_via_FOS_JUN_ELK1_SP1_POLR2B_CREB3_NFKB2	-31.1492
Interferon_Pathway	-31.2141
FLT3_Signaling_Pathway	-31.8929
EGF_Pathway	-32.1209
Erythropoietin_Pathway_Cell_Survival	-33.1213
Target_drugs_pathway	-35.1977
GSK3_Signaling_Pathway_b-CTNN_Degradation	-36.894
IGF1R_Signaling_Pathway	-38.9376
GSK3_Signaling_Pathway_Gene_Expression_via_CTNNB1	-45.9992
Ubiquitin-Proteasome_Dependent_Proteolysis_Pathway	-47.6042
IL-2_Pathway	-49.3207
Erythropoietin_Pathway	-51.2787
GSK3_Signaling_Pathway	-105.114
